# Supplementary material for: Sella Turcica and Cranial Base Symmetry in Anterior Synostotic Plagiocephaly Patients: A Retrospective Case–Control Study
Source: Diagnostics (Basel). 2025 Aug 29;15(17):2199. doi: 10.3390/diagnostics15172199 (PMC12428257; doi:10.3390/diagnostics15172199)
Supplement: Supplementary file 1 [file diagnostics-15-02199-s001.zip]

Archive with 1 entries (1 files):
- diagnostics-3769169-supplementary.pdf
